# Supplementary material for: Foraging Behavior Shows Individual-Consistency Over Time, and Predicts Range Use in Slow-Growing Free-Range Male Broiler Chickens
Source: Front Vet Sci. 2022 Feb 7;9:814054. doi: 10.3389/fvets.2022.814054 (PMC8858978; doi:10.3389/fvets.2022.814054)
Supplement: Supplementary file 1 [file Table_1.XLSX]

## Sheet: Range visits
Data from Ferreira et al. Foraging behavior shows individual-consistency over time, and predicts range use in slow-growing free-range male broiler chickens
Data obtained during the Ranging behavior measurements
The variable recorded was the individual range visits during periods 2 and 3 (after range access)
Season	ID	Number_ID	RangeVisits_P1	RangeVisits_P2	%RangeVisits_P1	%RangeVisits_P2
fall	A	1	7	5	0.28	0.2
fall	A0	2	4	3	0.16	0.12
fall	A1	3	0	1	0	0.04
fall	A2	4	6	7	0.24	0.28
fall	A3	5	4	3	0.16	0.12
fall	A4	6	4	2	0.16	0.08
fall	A7	7	3	1	0.12	0.04
fall	C	8	0	0	0	0
fall	C0	9	4	1	0.16	0.04
fall	C1	10	6	7	0.24	0.28
fall	C2	11	4	4	0.16	0.16
fall	C3	12	3	1	0.12	0.04
fall	C4	13	5	8	0.2	0.32
fall	C7	14	6	2	0.24	0.08
fall	E	15	2	4	0.08	0.16
fall	H	16	8	10	0.32	0.4
fall	K	17	5	4	0.2	0.16
fall	K0	18	1	1	0.04	0.04
fall	K1	19	7	7	0.28	0.28
fall	K2	20	2	3	0.08	0.12
fall	K3	21	3	9	0.12	0.36
fall	K7	22	0	0	0	0
fall	L	23	1	9	0.04	0.36
fall	L0	24	1	3	0.04	0.12
fall	L1	25	3	2	0.12	0.08
fall	L2	26	1	4	0.04	0.16
fall	L3	27	5	0	0.2	0
fall	L4	28	6	0	0.24	0
fall	L7	29	1	2	0.04	0.08
fall	P0	30	4	5	0.16	0.2
fall	P1	31	4	1	0.16	0.04
fall	P3	32	3	2	0.12	0.08
fall	P4	33	4	5	0.16	0.2
fall	P7	34	2	4	0.08	0.16
fall	S	35	2	0	0.08	0
fall	S0	36	9	8	0.36	0.32
fall	S1	37	3	5	0.12	0.2
fall	S2	38	1	7	0.04	0.28
fall	S3	39	2	1	0.08	0.04
fall	S4	40	5	4	0.2	0.16
fall	S7	41	5	1	0.2	0.04
fall	T	42	3	4	0.12	0.16
fall	T0	43	6	1	0.24	0.04
fall	T1	44	5	3	0.2	0.12
fall	T2	45	2	4	0.08	0.16
fall	T3	46	0	0	0	0
fall	T4	47	1	3	0.04	0.12
fall	T7	48	11	4	0.44	0.16
fall	V	49	0	0	0	0
fall	V0	50	4	5	0.16	0.2
fall	V1	51	9	4	0.36	0.16
fall	V2	52	3	2	0.12	0.08
fall	V3	53	8	6	0.32	0.24
fall	V4	54	8	6	0.32	0.24
fall	V7	55	3	2	0.12	0.08
fall	X	56	7	7	0.28	0.28
fall	Y	57	1	9	0.04	0.36
fall	Z	58	5	10	0.2	0.4
spring	A	59	10	9	0.29	0.26
spring	A0	60	12	27	0.34	0.77
spring	A1	61	5	2	0.14	0.06
spring	A2	62	3	6	0.09	0.17
spring	A3	63	9	7	0.26	0.2
spring	A4	64	13	16	0.37	0.46
spring	A7	65	5	2	0.14	0.06
spring	C	66	10	12	0.29	0.34
spring	C0	67	5	23	0.14	0.66
spring	C1	68	6	15	0.17	0.43
spring	C2	69	3	0	0.09	0
spring	C3	70	7	1	0.2	0.03
spring	C4	71	6	6	0.17	0.17
spring	C7	72	7	5	0.2	0.14
spring	E	73	0	1	0	0.03
spring	H	74	3	11	0.09	0.31
spring	K	75	0	1	0	0.03
spring	K0	76	7	4	0.2	0.11
spring	K1	77	10	17	0.29	0.49
spring	K2	78	8	8	0.23	0.23
spring	K3	79	1	3	0.03	0.09
spring	K4	80	2	2	0.06	0.06
spring	K7	81	1	6	0.03	0.17
spring	L	82	1	5	0.03	0.14
spring	L0	83	7	6	0.2	0.17
spring	L1	84	3	8	0.09	0.23
spring	L2	85	9	13	0.26	0.37
spring	L3	86	9	21	0.26	0.6
spring	L4	87	2	12	0.06	0.34
spring	L7	88	1	0	0.03	0
spring	P0	89	6	2	0.17	0.06
spring	P1	90	5	5	0.14	0.14
spring	P2	91	6	4	0.17	0.11
spring	P3	92	6	7	0.17	0.2
spring	P4	93	3	7	0.09	0.2
spring	P7	94	5	10	0.14	0.29
spring	S	95	2	6	0.06	0.17
spring	S0	96	8	13	0.23	0.37
spring	S1	97	7	20	0.2	0.57
spring	S2	98	3	0	0.09	0
spring	S3	99	0	33	0	0.94
spring	S4	100	1	10	0.03	0.29
spring	S7	101	2	15	0.06	0.43
spring	T	102	8	4	0.23	0.11
spring	T0	103	16	13	0.46	0.37
spring	T1	104	6	3	0.17	0.09
spring	T2	105	2	4	0.06	0.11
spring	T3	106	5	12	0.14	0.34
spring	T4	107	6	10	0.17	0.29
spring	T7	108	5	15	0.14	0.43
spring	V0	109	2	9	0.06	0.26
spring	V1	110	3	22	0.09	0.63
spring	V2	111	5	2	0.14	0.06
spring	V3	112	18	17	0.51	0.49
spring	V4	113	6	2	0.17	0.06
spring	V7	114	1	2	0.03	0.06
spring	X	115	6	31	0.17	0.89
spring	Y	116	2	4	0.06	0.11
spring	Z	117	10	12	0.29	0.34

## Sheet: Behavioral observations
Data from Ferreira et al. Foraging behavior shows individual-consistency over time, and predicts range use in slow-growing free-range male broiler chickens
Data obtained during the Behavioral observations (home environment condition and behavioral assays)
The variable recorded was: Standing, Resting, Locomotion, Foraging, Feeding/Drinking, Comfort behaviors, Environment pecking, Positive social pecking, Time Spent Near Conspecifics (Social Motivation Test), Number of Zones Visited, and Foraging (Exploration test).
Season	ID	Number_ID	Foraging_P1	Foraging_P2	Foraging_P3	Standing_P1	Standing_P2	Standing_P3	Locomotion_P1	Locomotion_P2	Locomotion_P3	ComfortBehaviors_P1	ComfortBehaviors_P2	ComfortBehaviors_P3	EnvironmentPecking_P1	EnvironmentPecking_P2	EnvironmentPecking_P3	PositiveSocialPecking_P1	PositiveSocialPecking_P2	PositiveSocialPecking_P3	FeedingDrinking_P1	FeedingDrinking_P2	FeedingDrinking_P3	Resting_P1	Resting_P2	Resting_P3	TimeSpentNearConspecifics_P1	TimeSpentNearConspecifics_P2	TimeSpentNearConspecifics_P3	NumberofZonesVisted_P1	NumberofZonesVisted_P2	NumberofZonesVisted_P3	ForagingET_P1	ForagingET_P2	ForagingET_P3
fall	A	1	9.16667	21.1667	1.66667	40.1389	24.1667	16.8333	13.75	12.3333	10.1667	19	7	16	1	5	0	3	0	3	14.5833	0	4.33333	21.9444	42.1667	67	52	299	251	54	15	21	166	151	26
fall	A0	2	16.8056	5	5.5	33.6111	61.6667	38.6667	16.1111	13.8333	16.6667	13	12	6	6	4	17	7	2	4	7.22222	3.83333	5.66667	26.25	15.6667	33	215	298	287	9	18	0	276	78	0
fall	A1	3	14.1667	5.16667	0.833333	17.3611	42.6667	17	16.8056	10	2.5	22	16	9	0	4	0	13	13	0	10.8333	4	6.16667	40.8333	38.1667	73.5	299	53	0	55	5	4	50	73	2
fall	A2	4	2.22222	12.3333	1.66667	29.1667	23.3333	35.3333	11.1111	20.8333	10.3333	9	14	17	14	9	3	8	3	6	10.9722	9.16667	23.6667	46.5278	34.3333	27.5	218	95	188	49	0	5	0	103	24
fall	A3	5	8.19444	9.16667	0	23.75	54.8333	28.3333	11.9444	9.33333	12.8333	11	7	14	3	0	0	32	2	1	10.1389	6.5	15.3333	45.9722	20.1667	43.5	157	205	295	25	1	2	86	169	0
fall	A4	6	9.16667	2.33333	0.166667	35.1389	31	33.1667	13.3333	15.6667	9	13	16	8	2	1	15	16	0	0	11.3889	14.5	22.6667	30.9722	36.5	32.5	270	227	203	40	5	5	8	25	3
fall	A7	7	15.4167	2.83333	4.33333	25.4167	28.8333	32.6667	10.5556	13.3333	6.33333	15	14	6	16	13	10	12	0	0	2.91667	14.8333	19.8333	45.6944	39.8333	36	96	295	45	7	1	1	0	178	9
fall	C	8	13.8889	6.16667	0	46.6667	41.3333	30	8.05556	11.6667	12.3333	23	11	6	1	1	4	6	3	0	3.47222	10.3333	15.8333	26.9444	30.5	40.3333	119	115	198	38	4	4	156	113	2
fall	C0	9	14.3056	1.33333	1.66667	40	57.3333	31.8333	12.5	9.83333	16	20	13	11	26	14	17	2	0	2	11.1111	10.5	10	22.0833	21	38.1667	215	267	292	59	3	11	49	154	0
fall	C1	10	27.9167	13.5	2.66667	26.1111	27.3333	70	17.6389	4.5	6.66667	11	11	10	2	4	20	1	5	0	2.22222	13.8333	16.1667	25.5556	37.6667	0.666667	283	258	272	28	10	15	36	59	47
fall	C2	11	13.4722	11.6667	9.5	37.0833	43.8333	30.3333	13.0556	8.5	9.66667	9	8	15	3	6	2	3	0	0	8.19444	8.16667	20	28.1944	27.8333	30.5	283	288	287	10	4	0	33	55	0
fall	C3	12	25.4167	6.83333	2.66667	28.3333	43.5	36	19.8611	9	14.3333	10	2	3	13	0	0	0	5	0	13.8889	20.5	13.6667	12.2222	18.6667	33.3333	289	155	131	13	59	0	185	85	0
fall	C4	13	19.1667	8.83333	2	34.4444	30.8333	17.8333	23.4722	19	5.16667	4	5	8	0	0	7	7	0	0	18.0556	16.8333	13.8333	4.86111	24	60.3333	237	212	285	1	13	33	0	165	37
fall	C7	14	14.5833	2.5	0	34.1667	30.6667	15.5	14.0278	8.83333	8.66667	14	9	2	2	0	3	3	2	0	16.25	24.8333	17.1667	20.9722	32	57	274	255	0	45	14	0	13	31	0
fall	E	15	19.1667	8.83333	2.5	36.6667	44	24.6667	18.3333	10.3333	16	11	6	8	12	16	3	13	3	0	4.16667	0.166667	26.8333	21.5278	36.6667	30	0	93	0	18	1	12	153	54	26
fall	H	16	25.6944	10.6667	13.3333	19.4444	31.6667	35.6667	10.9722	14.3333	13.1667	26	15	8	5	4	28	0	10	5	2.91667	5.16667	13.6667	40.9722	38.1667	24.1667	194	288	245	48	11	8	0	13	14
fall	K	17	19.7222	8.83333	4.66667	41.25	50.3333	41.3333	9.02778	7.66667	11.5	20	6	16	3	2	9	9	4	5	13.4722	12.6667	6.83333	16.5278	20	35.6667	0	285	259	29	25	5	0	50	3
fall	K0	18	10.5556	2.83333	0	37.9167	23.6667	15.6667	21.5278	13.5	15.3333	26	9	2	13	5	16	2	11	4	1.11111	16.8333	5.5	28.8889	42.1667	61.3333	295	176	270	25	0	1	45	177	18
fall	K1	19	18.3333	7.16667	4.16667	34.7222	40.8333	14.3333	12.3611	10.6667	5.5	4	17	7	0	6	0	0	2	0	7.77778	14.8333	11.8333	26.8056	24.1667	61.1667	205	283	206	15	13	12	93	123	10
fall	K2	20	13.3333	4	0.666667	34.7222	44.5	32.8333	11.25	6.5	9.66667	17	15	11	9	3	9	17	2	0	1.80556	9.5	18.3333	38.8889	35.3333	38.5	248	266	246	25	1	0	11	72	0
fall	K3	21	18.1944	9.5	2.5	15.4167	32.6667	16.6667	17.9167	12.5	8	18	13	14	3	0	3	0	0	2	7.77778	19.5	15.6667	40.6944	25.8333	57.1667	297	277	291	0	23	14	30	111	39
fall	K7	22	13.8889	0.333333	1.5	25	14.5	37.8333	26.8056	16.5	11.6667	7	9	1	0	0	0	2	1	0	11.1111	21.6667	3.66667	22.7778	47	44.6667	191	0	291	49	6	1	28	12	0
fall	L	23	16.1111	4.5	0.5	33.1944	49.3333	37.5	13.1944	15.6667	9.83333	12	11	13	6	0	2	2	1	0	2.91667	5	9.16667	34.5833	23.3333	38.8333	296	226	280	48	0	0	44	257	0
fall	L0	24	8.47222	3.16667	1	21.5278	48.1667	31.8333	11.8056	12.1667	11	18	1	20	2	9	1	7	0	22	5.69444	3.16667	9.83333	52.0833	31.8333	46.3333	0	109	15	28	18	5	119	30	7
fall	L1	25	24.5833	17.5	6	22.0833	18.3333	19.8333	27.6389	10.6667	8.66667	5	11	14	0	2	4	5	1	9	9.44444	5.66667	7	15.4167	47.8333	58.5	256	284	185	74	20	9	1	23	0
fall	L2	26	12.7778	10	5	23.3333	30.6667	33.1667	22.3611	17.1667	9.16667	20	6	9	1	8	18	4	4	1	8.19444	5	10.3333	33.0556	37.1667	36.6667	74	203	0	52	4	4	50	71	0
fall	L3	27	19.3056	8.66667	0.166667	30	31.1667	18.6667	24.0278	3.83333	8.16667	13	12	7	2	7	2	1	1	3	0	9.66667	5.83333	26.3889	46.6667	67.1667	0	297	0	36	12	9	42	104	10
fall	L4	28	7.08333	5.16667	0	30.1389	27.8333	16.3333	13.0556	3.16667	3	25	17	8	3	0	23	7	1	0	4.30556	4.5	11.6667	45.4167	59.3333	65.6667	141	299	256	0	5	0	11	0	0
fall	L7	29	3.05556	9.5	0.333333	36.6667	27.6667	45.6667	10.2778	10.6667	13.5	14	7	10	18	5	11	6	3	2	13.0556	25.1667	5.33333	34.8611	26.1667	33.1667	0	249	89	47	6	1	42	114	18
fall	P0	30	3.75	13.8333	6	40.1389	35	26.6667	13.1944	14.8333	12.3333	10	3	7	5	0	4	12	0	0	8.61111	3.83333	9.16667	34.3056	32.3333	44.1667	298	295	264	26	43	17	109	6	0
fall	P1	31	23.75	9.33333	0	32.2222	49.8333	26.6667	11.8056	4.66667	6.5	18	10	16	2	4	6	3	0	7	7.36111	0.666667	14.8333	24.8611	35.5	50.6667	0	0	228	9	20	5	42	151	2
fall	P3	32	20.2778	13.5	0.333333	27.9167	40.5	38.1667	13.6111	7.66667	13	15	8	5	13	3	17	2	2	4	11.3889	4.16667	14.1667	26.8056	34.1667	34.3333	205	297	166	15	3	13	5	12	0
fall	P4	33	11.25	9.16667	0	24.8611	24	31.8333	18.3333	12.1667	4.16667	13	13	13	3	0	18	7	12	4	4.86111	1.83333	7.83333	38.8889	47.3333	56.1667	205	0	256	31	23	2	126	35	0
fall	P7	34	27.3611	8.66667	0	26.6667	25.6667	24.6667	14.8611	12	4.5	12	5	21	9	0	1	1	0	1	8.88889	30.6667	13.8333	21.9444	23	57	264	195	282	30	29	12	87	66	24
fall	S	35	13.75	8.83333	0	35.1389	40.3333	20.1667	16.6667	15	4.83333	24	6	9	0	2	19	0	0	0	7.77778	21.1667	15.1667	25.9722	14.5	58.6667	0	157	273	21	14	7	51	29	1
fall	S0	36	29.3056	6.5	5	19.7222	33.8333	24	15.9722	2.83333	11.3333	4	14	16	3	0	23	17	1	9	11.5278	6.66667	12.3333	23.4722	48.3333	47	217	244	274	35	4	4	0	0	0
fall	S1	37	23.3333	18.3333	0.333333	17.0833	33.3333	32.1667	9.72222	8.83333	6.33333	11	2	20	1	0	20	20	3	4	14.8611	19.6667	6.83333	34.5833	19.5	54.3333	282	298	294	63	57	17	6	33	0
fall	S2	38	32.5	1.33333	0.333333	20	24.6667	12.3333	13.0556	6.83333	5.33333	7	8	11	1	2	0	1	6	1	3.19444	5.83333	6.66667	31.25	61.3333	75.3333	182	298	298	54	2	1	78	119	0
fall	S3	39	8.47222	4.83333	0.833333	24.8611	49.8333	31	11.8056	3.33333	11.3333	15	10	10	0	6	0	1	4	0	11.6667	22.5	0.333333	43.1944	19.3333	54.5	0	291	255	6	13	5	0	124	49
fall	S4	40	27.0833	11.1667	0.833333	36.3889	42.3333	37.6667	22.2222	12.6667	12.8333	20	5	9	4	29	33	33	3	5	2.5	9.66667	19	11.3889	23.5	29.6667	298	292	128	39	0	0	83	5	0
fall	S7	41	15.2778	10.3333	3.66667	38.1944	26.3333	29.1667	15.1389	13.3333	10	15	6	6	23	0	0	0	0	6	0.833333	17.3333	15.8333	30.5556	30.5	41.3333	134	297	252	4	16	8	160	48	0
fall	T	42	22.5	7.16667	0	33.8889	24.5	21.8333	8.33333	9.16667	3.83333	9	4	16	1	1	3	0	0	0	19.3056	28.3333	14.5	15.9722	30.8333	58.8333	204	299	286	66	12	9	2	74	0
fall	T0	43	0.416667	8	0	42.2222	20.5	20.3333	24.0278	12.1667	10.6667	48	2	4	2	7	5	173	1	2	4.02778	17.6667	18.3333	26.25	41.6667	50.6667	295	298	131	20	2	3	0	13	0
fall	T1	44	24.0278	19.3333	0	21.9444	16	25.8333	17.3611	17.5	10.6667	23	1	9	15	3	9	3	8	7	3.05556	17.3333	21	33.6111	29.8333	40.3333	260	294	289	25	1	0	70	76	3
fall	T2	45	30.1389	9	0.666667	34.5833	34.6667	19.6667	12.6389	7.83333	8.16667	22	11	12	0	1	7	6	6	2	3.88889	6.33333	3.66667	18.75	39.3333	67.8333	262	295	283	27	40	7	91	43	0
fall	T3	46	11.25	7	0	30.8333	24.8333	19.3333	11.6667	11.8333	6	9	8	5	3	1	2	7	0	0	6.94444	4	8.83333	39.3056	50.3333	62.8333	92	285	295	27	42	4	0	15	9
fall	T4	47	4.16667	0	1.33333	20.6944	29.6667	16.8333	19.1667	10.1667	8.5	16	5	4	0	1	0	0	10	12	15.4167	26.5	21.1667	38.1944	33.6667	48	268	187	0	12	27	19	163	101	0
fall	T7	48	36.3889	18.5	2	20	27.8333	28.3333	20	10.6667	9.16667	7	4	15	2	3	12	4	1	0	8.47222	19	11.1667	15.1389	20.8333	47.5	242	184	254	28	23	8	212	66	6
fall	V	49	22.9167	0.166667	0	23.3333	27.8333	27.8333	18.8889	10.5	15.3333	11	15	9	0	0	11	0	2	4	5	20.6667	4.33333	29.8611	40.8333	51.8333	0	0	54	31	23	10	123	153	4
fall	V0	50	2.36111	8.83333	0	34.3056	24.1667	18.8333	22.3611	9.83333	9.83333	15	9	13	4	1	1	8	5	1	16.3889	25.3333	15.3333	22.6389	31.8333	55.3333	223	284	290	67	2	12	75	254	4
fall	V1	51	19.1667	19	1	32.3611	40	36.1667	12.5	10.6667	7.16667	16	14	9	3	8	22	7	0	8	6.94444	5	7.33333	28.6111	25.3333	47.8333	240	289	106	20	65	3	32	5	0
fall	V2	52	8.33333	14.5	0.666667	19.3056	34	18.8333	18.8889	10.8333	7.66667	14	12	11	9	2	4	2	0	5	21.6667	9.5	12.3333	31.8056	31.1667	56.8333	298	0	142	58	46	9	3	1	2
fall	V3	53	24.7222	15.1667	2.5	31.5278	35.1667	31.6667	13.4722	21.6667	4.5	18	13	19	5	0	0	5	0	10	6.80556	8.5	4	23.4722	19.5	54.8333	269	267	256	6	10	0	4	8	10
fall	V4	54	19.4444	17.6667	1.5	21.6667	29	46.6667	16.3889	13	13.8333	7	3	18	13	4	2	6	0	1	4.58333	6.16667	7.5	37.9167	22.5	27.3333	276	0	122	0	1	3	0	246	22
fall	V7	55	21.6667	1.66667	5.16667	22.9167	37.8333	22.6667	20	18.3333	10.1667	21	13	8	0	1	0	0	1	9	3.61111	6.83333	11.8333	30.9722	32.6667	44.6667	274	0	152	77	14	6	97	217	3
fall	X	56	13.4722	11.5	0	23.75	34.1667	37.3333	17.7778	16.8333	5.16667	12	8	18	0	8	15	8	0	0	4.72222	4.66667	20	40.2778	32.8333	34.3333	246	246	236	68	24	15	92	27	24
fall	Y	57	35.1389	9.33333	0.833333	18.4722	32.8333	24.3333	13.1944	9.33333	7	7	4	14	13	18	15	0	4	0	2.63889	8.33333	20	30.5556	38.8333	47.8333	71	249	299	27	0	0	111	0	0
fall	Z	58	37.9167	12.1667	7.16667	41.25	31.6667	37.5	9.58333	8.33333	8.33333	8	14	8	4	1	5	15	0	5	0.416667	8	5	10.5556	36.8333	42	298	204	0	58	9	12	46	143	6
spring	A	59	26.8	14.5333	0	40.6667	18.9333	19.7333	15.0667	7.33333	2.8	25	18	13	7	0	19	3	5	0	8.4	10.8	7.33333	9.06667	48.4	66.6667	115	109	130	45	11	6	20	45	0
spring	A0	60	14.9333	9.46667	8.4	29.7333	20	18.9333	17.0667	10.9333	8.93333	7	11	11	20	0	27	6	0	0	26.2667	13.2	2.66667	12	46.4	48.8	0	289	0	15	21	2	76	135	9
spring	A1	61	21.8667	0.666667	0	30.9333	28.6667	22.5333	13.4667	18.9333	5.73333	12	16	6	6	9	2	5	5	11	11.8667	14	16.1333	21.8667	37.6	55.6	146	0	0	15	2	5	0	148	2
spring	A2	62	19.4667	1.06667	0.133333	35.8667	21.0667	26	11.7333	5.6	3.33333	13	10	9	5	0	39	11	4	0	13.4667	12.6667	12.9333	19.4667	59.6	57.4667	87	0	0	54	13	0	0	102	1
spring	A3	63	10.5333	6.93333	2	27.3333	12	25.0667	24.1333	9.86667	5.33333	19	11	23	1	2	2	8	1	4	11.3333	3.6	5.33333	25.4667	67.6	62.2667	0	0	0	20	30	1	63	39	4
spring	A4	64	27.7333	10.9333	2.53333	42.1333	21.6	9.2	14.9333	8.8	10.9333	15	12	13	4	0	5	0	0	0	5.86667	26.4	21.3333	9.2	32	56	115	285	0	86	12	8	2	29	10
spring	A7	65	22.9333	4.93333	2.4	34.8	17.4667	28.9333	15.8667	6.4	7.86667	17	14	26	1	0	5	10	2	1	11.6	12.6667	0.133333	14.4	58.5333	60.4	105	214	99	39	21	13	0	86	0
spring	C	66	21.6	4.8	4.66667	33.2	18.5333	16.5333	10.8	4.4	4.13333	15	19	5	23	0	2	13	8	0	9.6	11.3333	7.2	24.8	60.9333	67.4667	0	0	0	51	5	5	9	11	0
spring	C0	67	11.2	14.1333	4.93333	30.5333	25.8667	22	8.13333	5.06667	9.46667	9	12	8	4	9	22	7	0	0	18.6667	24.4	10.4	31.4667	30.5333	53.2	52	289	244	0	12	7	0	98	7
spring	C1	68	18.6667	6.13333	3.2	20.4	31.7333	24	9.06667	4.26667	7.06667	16	25	8	5	0	8	1	4	15	25.4667	0	11.3333	26.4	57.8667	53.4667	129	0	0	0	1	6	0	0	0
spring	C2	69	14.8	8.53333	0	16.9333	16	19.0667	13.2	4.53333	7.2	20	10	9	0	2	12	5	4	3	10.5333	18.2667	7.2	44.5333	52.6667	66.1333	225	270	272	3	0	5	18	5	1
spring	C3	70	26.6667	6.66667	0	25.0667	12.6667	10.1333	16	7.33333	5.2	25	14	7	27	2	4	10	1	2	10.9333	26.4	0.666667	21.3333	46.9333	84	0	0	96	63	8	6	5	44	2
spring	C4	71	4.8	7.2	1.6	43.7333	32.9333	40.9333	16.9333	16.6667	3.86667	22	11	27	47	2	11	13	9	0	26.5333	18	9.73333	8	25.2	43.6	0	0	191	12	0	0	0	0	0
spring	C7	72	16.2667	9.2	0	29.7333	24.5333	20.2667	8.93333	15.0667	3.46667	24	17	13	9	0	14	4	3	0	18.5333	14.2667	4.13333	26.5333	36.9333	69.8667	0	290	287	0	4	5	0	9	17
spring	E	73	15.4667	4.8	0	18.1333	33.7333	32.8	20	7.6	10.1333	7	21	3	0	10	9	7	8	0	15.0667	10.9333	1.46667	31.3333	41.7333	55.6	0	219	44	32	18	2	70	12	0
spring	H	74	36.8	1.86667	2.8	25.4667	42.2667	19.2	6.93333	3.46667	4	20	27	12	0	11	8	0	2	0	6.53333	14.4	1.46667	24.2667	38	70.4	63	238	148	32	8	12	0	114	0
spring	K	75	33.4667	19.6	4.13333	20.6667	26.8	24.6667	12.1333	12	3.46667	9	14	4	10	2	13	5	1	8	16.9333	17.2	2.66667	16.8	24.4	64.5333	211	214	0	45	31	18	52	57	32
spring	K0	76	38.8	19.7333	3.46667	15.8667	24	18.4	12.2667	11.3333	7.06667	10	19	22	3	0	11	0	0	0	22.4	12.8	5.6	10.6667	32.1333	65.4667	140	281	0	44	34	0	25	15	3
spring	K1	77	21.2	5.06667	3.33333	27.4667	9.2	4.26667	9.73333	11.6	3.86667	13	21	6	10	1	1	3	8	0	14.8	22.1333	8.53333	26.5333	52	80	243	220	0	32	25	0	86	123	0
spring	K2	78	35.7333	4.53333	3.33333	27.0667	30.6667	18.5333	20.9333	11.0667	10	15	16	4	1	7	2	0	1	2	1.86667	19.2	11.0667	13.7333	34.2667	57.0667	283	285	0	45	22	6	32	0	9
spring	K3	79	8.4	5.73333	0	35.6	15.6	27.8667	20	4	4.93333	17	8	7	1	6	0	18	1	3	20.6667	23.4667	3.46667	15.3333	51.2	63.7333	217	265	0	38	5	0	0	0	0
spring	K4	80	8.8	3.73333	0	24.8	23.7333	28.2667	5.2	5.73333	6.4	9	10	20	31	9	4	2	1	4	9.2	16.5333	8.13333	51.2	50.2667	57.0667	0	233	0	15	34	8	5	21	3
spring	K7	81	16.5333	7.73333	0	19.0667	30.8	31.7333	8.66667	7.6	5.33333	14	28	16	0	4	6	2	7	3	28.1333	19.7333	19.6	27.6	34.1333	43.3333	226	0	237	40	4	1	9	41	0
spring	L	82	8.4	0.266667	0.4	24.1333	6.4	38.2667	16.4	4.8	1.06667	14	4	11	0	0	9	3	0	0	22.1333	8.93333	0	28.5333	79.6	60.2667	114	0	0	54	12	0	9	127	23
spring	L0	83	15.4667	6.66667	0	27.6	42.5333	11.0667	8.66667	6.66667	5.73333	9	26	18	5	1	0	3	1	12	19.6	13.7333	17.0667	28.6667	30.4	66.1333	0	299	0	31	18	5	145	2	0
spring	L1	84	10.2667	11.6	0	16.1333	15.0667	14.5333	10.6667	11.2	7.06667	14	5	3	4	2	0	3	8	4	19.8667	18.6667	13.2	43.0667	43.4667	62.6667	243	242	258	6	22	4	21	77	2
spring	L2	85	42.2667	10.4	0.933333	11.7333	18.4	22.4	8.66667	5.2	6.93333	14	11	17	6	0	0	0	1	2	2.4	36.8	18.6667	34.4	27.6	51.0667	294	293	3	4	11	3	0	23	0
spring	L3	86	24.8	7.06667	8.93333	13.7333	14.4	18	11.2	10.2667	15.2	7	8	6	2	6	2	9	0	0	23.6	26.6667	4.4	26.6667	41.3333	53.4667	268	269	0	65	21	1	96	23	0
spring	L4	87	32.9333	7.6	3.73333	19.4667	20	20	14.5333	6.93333	6.26667	7	3	10	14	20	0	0	2	9	16.8	31.0667	15.6	16.2667	33.4667	46.4	293	297	0	41	25	17	53	67	8
spring	L7	88	20	2.13333	3.86667	31.7333	35.3333	44.5333	11.7333	9.06667	2.8	19	8	15	10	13	0	5	6	4	12.5333	2.66667	5.46667	24	47.6	43.2	0	17	0	17	4	2	60	12	0
spring	P0	89	10.5333	5.46667	2.26667	21.3333	16	15.2	8	8.93333	5.6	11	10	10	0	17	3	1	0	4	31.4667	20.4	11.2	27.7333	49.2	65.7333	277	224	0	48	20	5	141	103	3
spring	P1	90	15.8667	4.8	0.266667	31.2	59.0667	38.4	8.66667	9.2	5.06667	12	18	17	0	24	4	15	0	0	16.6667	12.8	14	27.6	13.0667	42.2667	250	294	240	61	10	2	113	24	25
spring	P2	91	21.4667	5.6	7.06667	33.6	31.2	6.13333	20.6667	12.1333	9.6	11	25	3	19	2	0	15	0	3	19.8667	15.7333	9.06667	4.13333	35.3333	68.1333	253	0	155	14	2	1	9	147	13
spring	P3	92	8.26667	4	0	24.8	16.8	19.6	18.1333	8.26667	4.66667	16	15	12	15	1	0	5	3	11	8.26667	25.3333	21.0667	39.7333	45.6	50.2667	226	280	0	61	25	0	0	75	0
spring	P4	93	37.8667	9.2	5.73333	23.0667	25.6	13.8667	14.1333	10.6667	3.6	14	14	9	8	3	12	7	3	7	12.1333	15.3333	11.4667	11.7333	37.4667	65.3333	206	287	281	26	7	0	13	0	27
spring	P7	94	24	2.4	0.266667	32.9333	20.6667	20.1333	12.1333	11.2	8.4	18	19	9	1	2	1	0	3	1	10.1333	25.7333	6.93333	20.8	38.5333	64.2667	279	286	0	12	18	1	47	87	0
spring	S	95	15.6	7.46667	2.26667	26.9333	25.2	21.4667	17.8667	5.6	8.8	14	16	7	43	2	25	12	1	1	14.2667	13.3333	9.06667	24	43.2	55.6	0	246	0	12	15	5	0	55	6
spring	S0	96	20.2667	2.53333	10	19.4667	38	18.6667	10	14	5.06667	12	11	6	0	14	4	13	2	0	16	24.6667	5.2	34.2667	19.0667	61.0667	223	0	160	15	10	0	92	65	3
spring	S1	97	31.8667	22.1333	8.53333	47.7333	34.8	6.13333	6.4	8.4	4.13333	21	9	6	12	0	0	8	0	1	4.4	19.4667	3.86667	9.6	15.2	41.3333	130	244	195	36	4	4	7	87	0
spring	S2	98	15.6	9.6	0	38.2667	28.5333	13.6	9.6	11.8667	3.06667	18	10	17	7	15	3	4	7	3	17.2	24.8	15.3333	19.3333	20.5333	64	176	0	0	106	5	0	0	86	23
spring	S3	99	8	2.66667	0.933333	25.7333	16.9333	4.4	8.8	4.53333	4.8	8	4	13	0	0	0	2	3	0	24.8	32.4	4	32.4	43.4667	46.8	229	217	0	48	10	4	92	57	0
spring	S4	100	28.2667	4	6.26667	16.1333	18.2667	13.7333	12.4	10.6667	2.93333	21	16	11	0	6	2	7	18	2	22.4	19.6	12	20.8	47.4667	65.0667	73	0	0	66	0	0	0	32	0
spring	S7	101	38	7.2	2.13333	15.6	26.5333	8.53333	13.4667	13.4667	6.53333	15	28	7	10	0	5	0	0	1	10.6667	8.53333	2.4	22.2667	44.2667	58.6667	282	289	290	48	1	3	0	142	3
spring	T	102	11.0667	1.6	0	25.0667	25.0667	10.4	14.5333	11.4667	2.53333	12	16	27	14	0	10	20	2	4	17.4667	12.4	6	31.8667	47.6	81.0667	147	271	278	49	41	11	12	69	25
spring	T0	103	26.9333	17.0667	3.6	26.6667	34.4	17.7333	12.2667	3.2	0.4	16	23	8	5	18	4	2	0	4	20.4	7.33333	8	13.7333	37.8667	70.2667	245	254	187	71	21	4	0	48	10
spring	T1	104	18.9333	10.4	3.73333	22	13.6	13.8667	32.4	14.5333	9.33333	17	9	18	6	0	15	1	0	0	19.6	17.3333	2.93333	7.06667	42	67.6	211	295	0	32	2	0	2	26	25
spring	T2	105	19.4667	6.13333	6	48.9333	31.8667	17.0667	3.86667	14.2667	1.73333	16	13	22	5	7	11	2	5	3	10.6667	17.6	8	17.0667	30.1333	67.2	223	27	212	50	8	1	0	0	0
spring	T3	106	17.3333	3.46667	0.533333	23.2	24	13.2	23.6	14.5333	5.2	19	15	13	0	11	3	4	8	0	15.7333	20	5.2	19.7333	37.6	74.9333	129	290	263	13	4	2	28	37	4
spring	T4	107	10.8	7.6	2.53333	39.6	27.0667	33.2	16.8	4	4.53333	6	6	13	12	26	23	2	0	5	18.9333	10.5333	7.6	13.8667	50.8	52.1333	268	285	0	43	2	1	0	16	0
spring	T7	108	18	11.6	10.4	16.9333	20.8	18.9333	11.3333	12	8	27	8	17	2	0	0	3	2	2	10.2667	30.9333	14.1333	43.4667	24.6667	48.5333	248	293	232	44	14	0	8	34	4
spring	V0	109	10.8	0	7.06667	13.0667	30.8	11.2	14.6667	10	7.6	11	17	15	9	7	0	9	3	5	32.8	12.4	18.1333	28.6667	43.7333	56	234	290	294	75	6	1	45	29	1
spring	V1	110	35.6	1.86667	1.46667	25.7333	39.0667	27.2	15.4667	14.5333	6.8	19	9	18	0	0	0	0	0	0	3.2	5.46667	13.7333	20	38.9333	50.6667	73	0	0	0	0	1	0	161	2
spring	V2	111	6.8	0.4	0	19.2	30.2667	7.06667	16.4	10.6667	7.33333	14	14	9	12	5	0	15	0	0	12.5333	4.13333	17.7333	45.0667	52.4	67.7333	238	52	260	60	5	2	0	8	0
spring	V3	112	29.6	13.6	8.8	32.6667	27.3333	30.1333	11.7333	13.4667	9.06667	12	13	13	0	0	0	0	1	2	10.1333	8.13333	7.46667	15.8667	37.3333	38.9333	211	220	161	5	2	1	0	0	0
spring	V4	113	17.0667	1.86667	4.66667	34.8	29.7333	20.2667	13.3333	6.8	3.33333	20	8	5	0	2	6	3	0	3	16.5333	14.4	18.1333	18.2667	47.2	50.4	285	299	0	10	5	0	0	1	0
spring	V7	114	17.8667	0.266667	0	40.9333	24.5333	4.53333	15.8667	8.53333	3.2	15	10	8	5	0	0	6	9	0	12.4	21.2	10.8	12.9333	45.4667	81.4667	0	289	0	8	11	0	2	10	24
spring	X	115	21.3333	10.6667	10.6667	37.6	16.2667	23.0667	17.6	10.6667	12.8	13	4	16	5	1	0	8	1	0	8.26667	39.6	5.86667	14.1333	18.8	28.4	300	123	219	28	3	28	0	0	0
spring	Y	116	9.86667	0	1.2	20.9333	24	29.3333	14.1333	4.4	11.4667	7	25	11	10	1	2	8	4	0	15.2	17.6	16.1333	39.8667	52	41.8667	158	265	90	22	0	7	0	0	0
spring	Z	117	20	8.93333	3.73333	12.9333	26.5333	16.9333	19.8667	6.66667	6.26667	9	5	6	0	0	12	13	0	0	9.6	33.2	9.2	37.4667	24.6667	63.8667	0	280	285	63	25	2	0	4	0
